# Supplementary material for: Morphological convergence and adaptation in cave and pelagic scale worms (Polynoidae, Annelida)
Source: Sci Rep. 2021 May 21;11:10718. doi: 10.1038/s41598-021-89459-y (PMC8139957; doi:10.1038/s41598-021-89459-y)
Supplement: Supplementary file 1 — Supplementary Information 1. [file 41598_2021_89459_MOESM1_ESM.xlsx]

## Sheet: Tab1-Mitogenome data
Morphological convergence and adaptation in cave and pelagic scale worms (Polynoidae, Annelida) Brett C. Gonzalez, Alejandro Martínez, Katrine Worsaae, Karen J. Osborn
	Gene	Start	End	Gene length	Intergenic nucleotides*	Start codon	Stop codon	Direction		A	C	G	T	GC	AT		A (%)	C (%)	G (%)	T (%)	AT (%)	GC (%)			AT-skew	GC-skew	AT-skew PCG	GC-skew PCG	AT-skew all	GC-skew all	AT-skew tRNA	GC-skew tRNA	AT-skew mt rRNA	GC-skew mt rRNA
Pelagomacellicephala iliffei	trnS2(tca)	1223	1289	67	0			+		22	11	11	23	22	45		32.8358	16.4179	16.4179	34.3284	67.1642	32.8358			-	-	-0.195412	-0.428781	-0.15119	-0.373572	0.0241935	-0.0776256	-0.0522443	-0.241758
	nad1	1290	2220	931	0	atg	t--	+		264	234	86	347	320	611		28.3566	25.1343	9.23738	37.2718	65.6284	34.3716			-0.135843	-0.4625
	trnl(atc)	2221	2286	66	0			+		20	13	12	21	25	41		30.303	19.697	18.1818	31.8182	62.1212	37.8788			-	-
	trnK(aaa)	2287	2353	67	1			+		26	12	6	23	18	49		38.806	17.9104	8.95522	34.3284	73.1343	26.8657			-	-
	nad3	2355	2708	354	11	atg	taa	+		79	106	32	137	138	216		22.3164	29.9435	9.03955	38.7006	61.0169	38.9831			-0.268519	-0.536232
	trnS1(aga)	2720	2787	68	1			+		21	10	11	26	21	47		30.8824	14.7059	16.1765	38.2353	69.1176	30.8824			-	-
	nad2	2789	3776	988	0	atg	t--	+		228	274	85	401	359	629		23.0769	27.7328	8.60324	40.587	63.664	36.336			-0.27504	-0.526462
	cox1	3777	5316	1540	0	atg	t--	+		379	355	236	570	591	949		24.6104	23.0519	15.3247	37.013	61.6234	38.3766			-0.201264	-0.201354
	trnN(acc)	5317	5381	65	0			+		28	11	8	18	19	46		43.0769	16.9231	12.3077	27.6923	70.7692	29.2308			-	-
	cox2	5382	6068	687	4	atg	taa	+		193	168	84	242	252	435		28.0932	24.4541	12.2271	35.2256	63.3188	36.6812			-0.112644	-0.333333
	trnD(gac)	6073	6136	64	0			+		24	11	7	22	18	46		37.5	17.1875	10.9375	34.375	71.875	28.125			-	-
	atp8	6137	6287	151	0	atg	t--	+		37	51	7	56	58	93		24.5033	33.7748	4.63576	37.0861	61.5894	38.4106			-0.204301	-0.758621
	trnY(tac)	6288	6350	63	2			+		17	16	15	15	31	32		26.9841	25.3968	23.8095	23.8095	50.7937	49.2063			-	-
	cox3	6353	7132	780	6	atg	taa	+		198	184	117	281	301	479		25.3846	23.5897	15	36.0256	61.4103	38.5897			-0.173278	-0.222591
	trnQ(caa)	7139	7209	71	0			+		22	14	10	25	24	47		30.9859	19.7183	14.0845	35.2113	66.1972	33.8028			-	-
	nad6	7210	7687	478	0	atg	t--	+		110	147	29	192	176	302		23.0126	30.7531	6.06695	40.1674	63.1799	36.8201			-0.271523	-0.670455
	cytB	7688	8822	1135	0	atg	t--	+		301	294	133	407	427	708		26.5198	25.9031	11.7181	35.859	62.3789	37.6211			-0.149718	-0.377049
	trnL2(tta)	8823	8884	62	0			+		19	13	12	18	25	37		30.6452	20.9677	19.3548	29.0323	59.6774	40.3226			-	-
	trnW(tga)	8885	8951	67	0			+		26	12	7	22	19	48		38.806	17.9104	10.4478	32.8358	71.6418	28.3582			-	-
	atp6	8952	9648	697	0	atg	t--	+		159	205	59	274	264	433		22.8121	29.4118	8.46485	39.3113	62.1234	37.8766			-0.265589	-0.55303
	trnR(cga)	9649	9712	64	1			+		22	11	9	22	20	44		34.375	17.1875	14.0625	34.375	68.75	31.25			-	-
	trnH(cac)	9714	9776	63	0			+		25	4	6	28	10	53		39.6825	6.34921	9.52381	44.4444	84.127	15.873			-	-
	nad5	9777	11460	1684	0	atg	t--	+		450	445	146	643	591	1093		26.7221	26.4252	8.66983	38.1829	64.905	35.095			-0.176578	-0.505922
	trnF(ttc)	11461	11524	64	4			+		27	7	8	22	15	49		42.1875	10.9375	12.5	34.375	76.5625	23.4375			-	-
	trnE(gaa)	11529	11589	61	0			+		22	12	6	21	18	43		36.0656	19.6721	9.83607	34.4262	70.4918	29.5082			-	-
	trnP(cca)	11590	11653	64	0			+		27	5	7	25	12	52		42.1875	7.8125	10.9375	39.0625	81.25	18.75			-	-
	trnT(aca)	11654	11720	67	1			+		18	16	12	21	28	39		26.8657	23.8806	17.9104	31.3433	58.209	41.791			-	-
	nad4L	11722	12021	300	-7	atg	t--	+		77	85	27	111	112	188		25.6667	28.3333	9	37	62.6667	37.3333			-0.180851	-0.517857
	nad4	12018	13353	1336	0	atg	t--	+		331	371	126	508	497	839		24.7754	27.7695	9.43114	38.024	62.7994	37.2006			-0.210965	-0.492958
	trnC(tga)	13354	13416	63	2			+		27	8	8	20	16	47		42.8571	12.6984	12.6984	31.746	74.6032	25.3968			-	-
	trnG(gga)	13419	13482	64	0			+		21	10	10	23	20	44		32.8125	15.625	15.625	35.9375	68.75	31.25			-	-
	trnM(atg)	13483	13549	67	0			+		26	10	7	24	17	50		38.806	14.9254	10.4478	35.8209	74.6269	25.3731			-	-
	rrrS	13550	14341	792	0			+		243	174	113	262	287	505		30.6818	21.9697	14.2677	33.0808	63.7626	36.2374			-0.0376238	-0.212544
	trnV(---)	14342	14407	66	0			+		24	10	7	25	17	49		36.3636	15.1515	10.6061	37.8788	74.2424	25.7576			-	-
	rrnL	14408	15702	1295	0			+		401	278	163	453	441	854		30.9653	21.4672	12.5869	34.9807	65.9459	34.0541			-0.0608899	-0.260771
	trnL1(cta)	15703	15766	64	1			+		20	10	12	22	22	42		31.25	15.625	18.75	34.375	65.625	34.375			-	-
	trnA(gca)	15768	15830	63	-			+		24	10	11	18	21	42		38.0952	15.873	17.4603	28.5714	66.6667	33.3333			-	-
	ALL	14605		11061	27				PCG	2806	2919	1167	4169	4086	6975		25.3684	26.39	10.5506	37.691	63.0594	36.9406
									ALL	3958	3607	1645	5368	5252	9326		27.1003	24.697	11.2633	36.7545	63.8548	35.9603
	trna	1430							tRNA	508	236	202	484	438	992		35.5245	16.5035	14.1259	33.8462	69.3706	30.6294
	mt rRNA	2087							mt rRNA	644	452	276	715	728	1359		30.8577	21.6579	13.2247	34.2597	65.1174	34.8826
	Gene	Start	End	Gene length	Intergenic nucleotides*	Start codon	Stop codon	Direction		A	C	G	T	GC	AT		A (%)	C (%)	G (%)	T (%)	AT (%)	GC (%)			AT-skew	GC-skew	AT-skew PCG	GC-skew PCG	AT-skew all	GC-skew all	AT-skew tRNA	GC-skew tRNA	AT-skew mt rRNA	GC-skew mt rRNA
Drieschia cf. elegans	trnS2(tca)	611	677	67	0			+		23	10	11	23	21	46		34.3284	14.9254	16.4179	34.3284	68.6567	31.3433			-	-	-0.196767	-0.308545	-0.1541	-0.262313	-0.00320856	0.00387597	-0.0441826	-0.17942
	nad1	678	1610	933	2	atg	taa	+		230	209	128	366	337	596		24.6517	22.4009	13.7192	39.2283	63.88	36.12			-0.228188	-0.240356
	trnl(atc)	1613	1681	69	6			+		16	20	17	16	37	32		23.1884	28.9855	24.6377	23.1884	46.3768	53.6232			-	-
	trnK(aaa)	1688	1754	67	1			+		26	9	12	20	21	46		38.806	13.4328	17.9104	29.8507	68.6567	31.3433			-	-
	nad3	1756	2109	354	1	atg	taa	+		84	88	47	135	135	219		23.7288	24.8588	13.2768	38.1356	61.8644	38.1356			-0.232877	-0.303704
	trnS1(aga)	2111	2178	68	0			+		17	14	13	24	27	41		25	20.5882	19.1176	35.2941	60.2941	39.7059			-	-
	nad2	2179	3187	1009	0	atg	t--	+		254	241	111	403	352	657		25.1734	23.885	11.001	39.9405	65.114	34.886			-0.226788	-0.369318
	cox1	3188	4727	1540	0	atg	t--	+		380	375	256	529	631	909		24.6753	24.3506	16.6234	34.3506	59.026	40.974			-0.163916	-0.18859
	trnN(acc)	4728	4792	65	0			+		27	10	8	20	18	47		41.5385	15.3846	12.3077	30.7692	72.3077	27.6923			-	-
	cox2	4793	5482	690	5	atg	taa	+		190	157	111	232	268	422		27.5362	22.7536	16.087	33.6232	61.1594	38.8406			-0.0995261	-0.171642
	trnD(gac)	5488	5553	66	0			+		22	11	10	23	21	45		33.3333	16.6667	15.1515	34.8485	68.1818	31.8182			-	-
	atp8	5554	5710	157	0	atg	t--	+		36	44	12	65	56	101		22.9299	28.0255	7.64331	41.4013	64.3312	35.6688			-0.287129	-0.571429
	trnY(tac)	5711	5775	65	0			+		18	11	15	21	26	39		27.6923	16.9231	23.0769	32.3077	60	40			-	-
	cox3	5776	6555	780	3	atg	taa	+		180	190	140	270	330	450		23.0769	24.359	17.9487	34.6154	57.6923	42.3077			-0.2	-0.151515
	trnQ(caa)	6559	6628	70	0			+		19	11	15	25	26	44		27.1429	15.7143	21.4286	35.7143	62.8571	37.1429			-	-
	nad6	6629	7109	481	0	atg	t--	+		107	140	40	194	180	301		22.2453	29.106	8.31601	40.3326	62.578	37.422			-0.289037	-0.555556
	cytB	7110	8247	1138	0	atg	t--	+		274	306	171	387	477	661		24.0773	26.8893	15.0264	34.007	58.0844	41.9156			-0.170953	-0.283019
	trnL2(tta)	8248	8312	65	2			+		18	14	13	20	27	38		27.6923	21.5385	20	30.7692	58.4615	41.5385			-	-
	trnW(tga)	8315	8378	64	0			+		25	11	8	20	19	45		39.0625	17.1875	12.5	31.25	70.3125	29.6875			-	-
	atp6	8379	9078	700	0	atg	t--	+		168	182	81	269	263	437		24	26	11.5714	38.4286	62.4286	37.5714			-0.231121	-0.38403
	trnR(cga)	9079	9146	68	1			+		16	17	14	21	31	37		23.5294	25	20.5882	30.8824	54.4118	45.5882			-	-
	trnH(cac)	9148	9211	64	0			+		20	10	13	21	21	41		31.25	15.625	20.3125	32.8125	64.0625	32.8125			-	-
	nad5	9212	10907	1696	0	atg	t--	+		432	488	207	569	695	1001		25.4717	28.7736	12.2052	33.5495	59.0212	40.9788			-0.136863	-0.404317
	trnF(ttc)	10908	10975	68	0			+		23	14	11	20	25	43		33.8235	20.5882	16.1765	29.4118	63.2353	36.7647			-	-
	trnE(gaa)	10976	11041	66	0			+		26	9	6	25	15	51		39.3939	13.6364	9.09091	37.8788	77.2727	22.7273			-	-
	trnP(cca)	11042	11105	64	0			+		23	5	11	25	16	48		35.9375	7.8125	17.1875	39.0625	75	25			-	-
	trnT(aca)	11117	11181	65	11			+		19	13	16	17	29	36		29.2308	20	24.6154	26.1538	55.3846	44.6154			-	-
	nad4L	11182	11478	297	0	atg	taa	+		77	68	37	115	105	192		25.9259	22.8956	12.4579	38.7205	64.6465	35.3535			-0.197917	-0.295238
	nad4	11472	12831	1360	-7	atg	t--	+		321	345	156	538	501	859		23.6029	25.3676	11.4706	39.5588	63.1618	36.8382			-0.252619	-0.377246
	trnC(tga)	12832	12894	63	0			+		25	7	9	22	16	47		39.6825	11.1111	14.2857	34.9206	74.6032	25.3968			-	-
	trnG(gga)	12898	12962	65	3			+		21	12	10	22	22	43		32.3077	18.4615	15.3846	33.8462	66.1538	33.8462			-	-
	trnM(atg)	12963	13028	66	0			+		24	14	10	18	24	42		36.3636	21.2121	15.1515	27.2727	63.6364	36.3636			-	-
	rrrS	13029	13848	820	0			+		242	174	140	264	314	506		29.5122	21.2195	17.0732	32.1951	61.7073	38.2927			-0.0434783	-0.10828
	trnV(gta)	13849	13913	65	0			+		19	13	10	23	23	42		29.2308	20	15.3846	35.3846	64.6154	35.3846			-	-
	rrnL	13914	15209	1296	0			+		407	273	171	445	444	852		31.4043	21.0648	13.1944	34.3364	65.7407	34.2593			-0.0446009	-0.22973
	trnL1(cta)	15210	15274	65	0			+		19	12	15	19	27	38		29.2308	18.4615	23.0769	29.2308	58.4615	41.5385			-	-
	trnA(gca)	15275	15340	66	-			+		20	10	12	24	22	44		30.303	15.1515	18.1818	36.3636	66.6667	33.3333			-	-
	Length	14730		11135	28				PCG	2733	2833	1497	4072	4330	6805		24.5442	25.4423	13.4441	36.5694	61.1136	38.8864
									ALL	3848	3537	2067	5250	5604	9098		26.1236	24.0122	14.0326	35.6415	61.7651	38.0448
	trna	1451							tRNA	466	257	259	469	516	935		32.1158	17.7119	17.8498	32.3225	64.4383	35.5617
	mt rRNA	2116							mt rRNA	649	447	311	709	758	1358		30.6711	21.1248	14.6975	33.5066	64.1777	35.8223
	Gene	Start	End	Gene length	Intergenic nucleotides*	Start codon	Stop codon	Direction		A	C	G	T	GC	AT		A (%)	C (%)	G (%)	T (%)	AT (%)	GC (%)			AT-skew	GC-skew	AT-skew PCG	GC-skew PCG	AT-skew all	GC-skew all	AT-skew tRNA	GC-skew tRNA	AT-skew mt rRNA	GC-skew mt rRNA
Gesiella jameensis	trnA(gca)	947	1013	67	93			+		27	8	7	25	15	52		40.2985	11.9403	10.4478	37.3134	77.6119	22.3881			-	-	-0.106608	-0.184912	-0.0605373	-0.157188	0.048119	-0.00757576	0.108257	-0.0913349
	trnS2(tca)	1107	1167	61	0			+		24	3	4	30	7	54		39.3443	4.91803	6.55738	49.1803	88.5246	11.4754			-	-
	nad1	1168	2098	931	0	ttg	t--	+		318	111	75	427	186	745		34.1568	11.9227	8.05585	45.8647	80.0215	19.9785			-0.146309	-0.193548
	trnl(atc)	2099	2164	66	0			+		23	7	11	25	18	48		34.8485	10.6061	16.6667	37.8788	72.7273	27.2727			-	-
	trnK(aaa)	2164	2228	65	0			+		32	6	4	23	10	55		49.2308	9.23077	6.15385	35.3846	84.6154	15.3846			-	-
	nad3	2229	2582	354	6	ttg	taa	+		127	41	28	158	69	285		35.8757	11.5819	7.9096	44.6328	80.5085	19.4915			-0.108772	-0.188406
	trnS1(aga)	2589	2650	62	0			+		25	7	4	26	11	51		40.3226	11.2903	6.45161	41.9355	82.2581	17.7419			-	-
	nad2	2651	3647	997	0	ttg	t--	+		358	106	76	457	182	815		35.9077	10.6319	7.62287	45.8375	81.7452	18.2548			-0.121472	-0.164835
	cox1	3648	5183	1536	2	atg	taa	+		474	236	204	622	440	1096		30.8594	15.3646	13.2812	40.4948	71.3542	28.6458			-0.135036	-0.0727273
	trnN(acc)	5186	5250	65	1			+		29	7	8	21	15	50		44.6154	10.7692	12.3077	32.3077	76.9231	23.0769			-	-
	cox2	5252	5947	696	11	atg	taa	+		238	98	64	296	162	534		34.1954	14.0805	9.1954	42.5287	76.7241	23.2759			-0.108614	-0.209877
	atp8	5959	6117	159	7	atg	taa	+		58	20	8	73	28	131		36.478	12.5786	5.03145	45.9119	82.3899	17.6101			-0.114504	-0.428571
	trnD(gac)	6125	6191	67	3			+		28	4	4	31	8	59		41.791	5.97015	5.97015	46.2687	88.0597	11.9403			-	-
	trnY(tac)	6195	6256	62	1			+		25	7	9	21	16	46		40.3226	11.2903	14.5161	33.871	74.1935	25.8065			-	-
	cox3	6258	7037	780	3	atg	taa	+		250	104	105	321	209	571		32.0513	13.3333	13.4615	41.1538	73.2051	26.7949			-0.124343	0.00478469
	trnQ(caa)	7041	7106	66	0			+		27	6	7	26	13	53		40.9091	9.09091	10.6061	39.3939	80.303	19.697			-	-
	nad6	7107	7596	490	0	ttg	t--	+		174	49	27	240	76	414		35.5102	10	5.5102	48.9796	84.4898	15.5102			-0.15942	-0.289474
	cytB	7597	8734	1138	0	atg	t--	+		385	154	115	484	269	869		33.8313	13.5325	10.1054	42.5308	76.362	23.638			-0.113924	-0.144981
	trnL2(tta)	8735	8796	62	2			+		24	7	7	24	14	48		38.7097	11.2903	11.2903	38.7097	77.4194	22.5806			-	-
	trnW(tga)	8799	8861	63	1			+		32	5	4	22	9	54		50.7937	7.93651	6.34921	34.9206	85.7143	14.2857			-	-
	atp6	8863	9562	700	0	atg	t--	+		242	98	48	312	146	554		34.5714	14	6.85714	44.5714	79.1429	20.8571			-0.126354	-0.342466
	trnR(cga)	9563	9627	65	0			+		24	7	6	28	13	52		36.9231	10.7692	9.23077	43.0769	80	20			-	-
	trnH(cac)	9628	9691	64	0			+		29	4	5	26	9	55		45.3125	6.25	7.8125	40.625	85.9375	14.0625			-	-
	nad5	9692	11390	1699	0	ttg	t	+		626	217	128	728	345	1354		36.8452	12.7722	7.53384	42.8487	79.6939	20.3061			-0.0753323	-0.257971
	trnF(ttc)	11391	11452	62	0			+		27	6	5	24	11	51		43.5484	9.67742	8.06452	38.7097	82.2581	17.7419			-	-
	trnE(gaa)	11453	11514	62	0			+		26	8	4	24	12	50		41.9355	12.9032	6.45161	38.7097	80.6452	19.3548			-	-
	trnP(cca)	11515	11581	67	-1			+		26	4	8	29	12	55		38.806	5.97015	11.9403	43.2836	82.0896	17.9104			-	-
	trnT(aca)	11581	11645	65	6			+		28	5	7	25	12	53		43.0769	7.69231	10.7692	38.4615	81.5385	18.4615			-	-
	nad4L	11652	11945	294	-7	ata	taa	+		111	35	24	124	59	235		37.7551	11.9048	8.16327	42.1769	79.932	20.068			-0.0553191	-0.186441
	nad4	11939	13289	1351	0	atg	t--	+		519	176	92	564	268	1083		38.416	13.0274	6.80977	41.7469	80.1628	19.8372			-0.0415512	-0.313433
	trnC(tga)	13290	13351	62	1			+		23	7	9	23	16	46		37.0968	11.2903	14.5161	37.0968	74.1935	25.8065			-	-
	trnG(gga)	13353	13408	56	3			+		28	5	3	20	8	48		50	8.92857	5.35714	35.7143	85.7143	14.2857			-	-
	trnM(atg)	13412	13475	64	1			+		26	9	7	22	16	48		40.625	14.0625	10.9375	34.375	75	25			-	-
	rrrS	13477	14266	790	0			+		346	100	76	268	176	614		43.7975	12.6582	9.62025	33.9241	77.7215	22.2785			0.127036	-0.136364
	trnV(gta)	14267	14330	64	0			+		31	8	4	21	12	52		48.4375	12.5	6.25	32.8125	81.25	18.75			-	-
	rrnL	14331	15602	1272	0			+		560	133	118	461	251	1021		44.0252	10.456	9.27673	36.2421	80.2673	19.7327			0.0969638	-0.059761
	trnL1(cta)	15603	15672	70	-			+		35	3	4	28	7	63		50	4.28571	5.71429	40	90	10			-	-
	Length	14727		11125	133				PCG	3880	1445	994	4806	2439	8686		34.8764	12.9888	8.93483	43.2	78.0764	21.9236
									ALL	5385	1811	1319	6079	3130	11464		36.5655	12.2971	8.95634	41.2779	77.8434	21.2535
	trna	1407							tRNA	599	133	131	544	264	1143		42.5729	9.45274	9.31059	38.6638	81.2367	18.7633
	mt rRNA	2062							mt rRNA	906	233	194	729	427	1635		43.9379	11.2997	9.40834	35.354	79.2919	20.7081

## Sheet: Tab2-Likelihood tests
Morphological convergence and adaptation in cave and pelagic scale worms (Polynoidae, Annelida) Brett C. Gonzalez, Alejandro Martínez, Katrine Worsaae, Karen J. Osborn
		Branch model (BM)
Branchiate clade	atp6	Model	np	Ln L	Estimates of parameters			Model compared	LRT P-value	Omega for Foreground Branch
		Two ratio Model 2	23	-5103.58	ω:	ω0=0.03869	ω1=0.00922	Model 0 vs. Two ratio Model 2	0.147896	[]
		Model 0	22	-5104.63	ω=	0.03653
	atp8	Model	np	Ln L	Estimates of parameters			Model compared	LRT P-value	Omega for Foreground Branch
		Two ratio Model 2	23	-1093.81	ω:	ω0=0.03118	ω1=999.00000	Model 0 vs. Two ratio Model 2	0.395721	[]
		Model 0	22	-1094.17	ω=	0.03328
	cox1	Model	np	Ln L	Estimates of parameters			Model compared	LRT P-value	Omega for Foreground Branch
		Two ratio Model 2	23	-8390.22	ω:	ω0=0.01825	ω1=0.07987	Model 0 vs. Two ratio Model 2	0.0284494	ω1=0.07987
		Model 0	22	-8392.62	ω=	0.019
	cox2	Model	np	Ln L	Estimates of parameters			Model compared	LRT P-value	Omega for Foreground Branch
		Two ratio Model 2	23	-4011.15	ω:	ω0=0.01629	ω1=0.71724	Model 0 vs. Two ratio Model 2	0.0169617	ω1=0.71724
		Model 0	22	-4014	ω=	0.0146
	cox3	Model	np	Ln L	Estimates of parameters			Model compared	LRT P-value	Omega for Foreground Branch
		Two ratio Model 2	23	-4716.5	ω:	ω0=0.03212	ω1=0.00744	Model 0 vs. Two ratio Model 2	0.0305017	ω1=0.00744
		Model 0	22	-4718.84	ω=	0.02998
	cytb	Model	np	Ln L	Estimates of parameters			Model compared	LRT P-value	Omega for Foreground Branch
		Two ratio Model 2	23	-7132.07	ω:	ω0=0.02628	ω1=0.03842	Model 0 vs. Two ratio Model 2	0.464163	[]
		Model 0	22	-7132.34	ω=	0.02665
	nad1	Model	np	Ln L	Estimates of parameters			Model compared	LRT P-value	Omega for Foreground Branch
		Two ratio Model 2	23	-6790.5	ω:	ω0=0.02786	ω1=724.38999	Model 0 vs. Two ratio Model 2	0.0394231	ω1=724.38999
		Model 0	22	-6792.62	ω=	0.02917
	nad2	Model	np	Ln L	Estimates of parameters			Model compared	LRT P-value	Omega for Foreground Branch
		Two ratio Model 2	23	-6454	ω:	ω0=0.03699	ω1=999.00000	Model 0 vs. Two ratio Model 2	0.063216	[]
		Model 0	22	-6455.72	ω=	0.03906
	nad3	Model	np	Ln L	Estimates of parameters			Model compared	LRT P-value	Omega for Foreground Branch
		Two ratio Model 2	23	-2704.24	ω:	ω0=0.03391	ω1=999.00000	Model 0 vs. Two ratio Model 2	0.0739733	[]
		Model 0	22	-2705.84	ω=	0.03325
	nad4	Model	np	Ln L	Estimates of parameters			Model compared	LRT P-value	Omega for Foreground Branch
		Two ratio Model 2	23	-9701.22	ω:	ω0=0.03694	ω1=0.07851	Model 0 vs. Two ratio Model 2	0.319442	[]
		Model 0	22	-9701.71	ω=	0.03822
	nad4L	Model	np	Ln L	Estimates of parameters			Model compared	LRT P-value	Omega for Foreground Branch
		Two ratio Model 2	23	-2024.03	ω:	ω0=0.03194	ω1=999.00000	Model 0 vs. Two ratio Model 2	0.35843	[]
		Model 0	22	-2024.45	ω=	0.03156
	nad5	Model	np	Ln L	Estimates of parameters			Model compared	LRT P-value	Omega for Foreground Branch
		Two ratio Model 2	23	-12494.2	ω:	ω0=0.03605	ω1=0.22121	Model 0 vs. Two ratio Model 2	0.240834	[]
		Model 0	22	-12494.8	ω=	0.03656
	nad6	Model	np	Ln L	Estimates of parameters			Model compared	LRT P-value	Omega for Foreground Branch
		Two ratio Model 2	23	-3065.52	ω:	ω0=0.02306	ω1=999.00000	Model 0 vs. Two ratio Model 2	0.0860795	[]
		Model 0	22	-3066.99	ω=	0.02572
Deep sea clade	atp6	Model	np	Ln L	Estimates of parameters			Model compared	LRT P-value	Omega for Foreground Branch
		Two ratio Model 2	23	-5102.73	ω:	ω0=0.03634	ω1=999.00000	Model 0 vs. Two ratio Model 2	0.0514715	[]
		Model 0	22	-5104.63	ω=	0.03653
	atp8	Model	np	Ln L	Estimates of parameters			Model compared	LRT P-value	Omega for Foreground Branch
		Two ratio Model 2	23	-1094.17	ω:	ω0=0.03328	ω1=1.87651	Model 0 vs. Two ratio Model 2	0.996091	[]
		Model 0	22	-1094.17	ω=	0.03328
	cox1	Model	np	Ln L	Estimates of parameters			Model compared	LRT P-value	Omega for Foreground Branch
		Two ratio Model 2	23	-8386.94	ω:	ω0=0.01799	ω1=999.00000	Model 0 vs. Two ratio Model 2	0.000749162	ω1=999.00000
		Model 0	22	-8392.62	ω=	0.019
	cox2	Model	np	Ln L	Estimates of parameters			Model compared	LRT P-value	Omega for Foreground Branch
		Two ratio Model 2	23	-4013.42	ω:	ω0=0.01967	ω1=999.00000	Model 0 vs. Two ratio Model 2	0.281552	[]
		Model 0	22	-4014	ω=	0.0146
	cox3	Model	np	Ln L	Estimates of parameters			Model compared	LRT P-value	Omega for Foreground Branch
		Two ratio Model 2	23	-4718.84	ω:	ω0=0.02998	ω1=5.99176	Model 0 vs. Two ratio Model 2	0.990294	[]
		Model 0	22	-4718.84	ω=	0.02998
	cytb	Model	np	Ln L	Estimates of parameters			Model compared	LRT P-value	Omega for Foreground Branch
		Two ratio Model 2	23	-7131.24	ω:	ω0=0.02644	ω1=999.00000	Model 0 vs. Two ratio Model 2	0.137912	[]
		Model 0	22	-7132.34	ω=	0.02665
	nad1	Model	np	Ln L	Estimates of parameters			Model compared	LRT P-value	Omega for Foreground Branch
		Two ratio Model 2	23	-6791.92	ω:	ω0=0.02900	ω1=999.00000	Model 0 vs. Two ratio Model 2	0.236658	[]
		Model 0	22	-6792.62	ω=	0.02917
	nad2	Model	np	Ln L	Estimates of parameters			Model compared	LRT P-value	Omega for Foreground Branch
		Two ratio Model 2	23	-6455.5	ω:	ω0=0.03813	ω1=0.26536	Model 0 vs. Two ratio Model 2	0.501229	[]
		Model 0	22	-6455.72	ω=	0.03906
	nad3	Model	np	Ln L	Estimates of parameters			Model compared	LRT P-value	Omega for Foreground Branch
		Two ratio Model 2	23	-2705.71	ω:	ω0=0.03343	ω1=999.00000	Model 0 vs. Two ratio Model 2	0.604418	[]
		Model 0	22	-2705.84	ω=	0.03325
	nad4	Model	np	Ln L	Estimates of parameters			Model compared	LRT P-value	Omega for Foreground Branch
		Two ratio Model 2	23	-9700.9	ω:	ω0=0.03811	ω1=999.00000	Model 0 vs. Two ratio Model 2	0.2034	[]
		Model 0	22	-9701.71	ω=	0.03822
	nad4L	Model	np	Ln L	Estimates of parameters			Model compared	LRT P-value	Omega for Foreground Branch
		Two ratio Model 2	23	-2024.09	ω:	ω0=0.03093	ω1=0.00010	Model 0 vs. Two ratio Model 2	0.394865	[]
		Model 0	22	-2024.45	ω=	0.03156
	nad5	Model	np	Ln L	Estimates of parameters			Model compared	LRT P-value	Omega for Foreground Branch
		Two ratio Model 2	23	-12494.6	ω:	ω0=0.03607	ω1=0.11829	Model 0 vs. Two ratio Model 2	0.475497	[]
		Model 0	22	-12494.8	ω=	0.03656
	nad6	Model	np	Ln L	Estimates of parameters			Model compared	LRT P-value	Omega for Foreground Branch
		Two ratio Model 2	23	-3066.99	ω:	ω0=0.02572	ω1=0.00010	Model 0 vs. Two ratio Model 2	0.996258	[]
		Model 0	22	-3066.99	ω=	0.02572
Cave clade	atp6	Model	np	Ln L	Estimates of parameters			Model compared	LRT P-value	Omega for Foreground Branch
		Two ratio Model 2	23	-5104.45	ω:	ω0=0.03618	ω1=0.08146	Model 0 vs. Two ratio Model 2	0.545505	[]
		Model 0	22	-5104.63	ω=	0.03653
	atp8	Model	np	Ln L	Estimates of parameters			Model compared	LRT P-value	Omega for Foreground Branch
		Two ratio Model 2	23	-1094	ω:	ω0=0.03126	ω1=999.00000	Model 0 vs. Two ratio Model 2	0.560537	[]
		Model 0	22	-1094.17	ω=	0.03328
	cox1	Model	np	Ln L	Estimates of parameters			Model compared	LRT P-value	Omega for Foreground Branch
		Two ratio Model 2	23	-8391.29	ω:	ω0=0.01848	ω1=378.05064	Model 0 vs. Two ratio Model 2	0.10226	[]
		Model 0	22	-8392.62	ω=	0.019
	cox2	Model	np	Ln L	Estimates of parameters			Model compared	LRT P-value	Omega for Foreground Branch
		Two ratio Model 2	23	-4013.86	ω:	ω0=0.01436	ω1=220.87869	Model 0 vs. Two ratio Model 2	0.597339	[]
		Model 0	22	-4014	ω=	0.0146
	cox3	Model	np	Ln L	Estimates of parameters			Model compared	LRT P-value	Omega for Foreground Branch
		Two ratio Model 2	23	-4717.47	ω:	ω0=0.02922	ω1=869.15129	Model 0 vs. Two ratio Model 2	0.0979453	[]
		Model 0	22	-4718.84	ω=	0.02998
	cytb	Model	np	Ln L	Estimates of parameters			Model compared	LRT P-value	Omega for Foreground Branch
		Two ratio Model 2	23	-7129.22	ω:	ω0=0.02586	ω1=999.00000	Model 0 vs. Two ratio Model 2	0.012583	ω1=999.00000
		Model 0	22	-7132.34	ω=	0.02665
	nad1	Model	np	Ln L	Estimates of parameters			Model compared	LRT P-value	Omega for Foreground Branch
		Two ratio Model 2	23	-6791.16	ω:	ω0=0.02899	ω1=999.00000	Model 0 vs. Two ratio Model 2	0.087159	[]
		Model 0	22	-6792.62	ω=	0.02917
	nad2	Model	np	Ln L	Estimates of parameters			Model compared	LRT P-value	Omega for Foreground Branch
		Two ratio Model 2	23	-6455.32	ω:	ω0=0.03848	ω1=259.10463	Model 0 vs. Two ratio Model 2	0.36658	[]
		Model 0	22	-6455.72	ω=	0.03906
	nad3	Model	np	Ln L	Estimates of parameters			Model compared	LRT P-value	Omega for Foreground Branch
		Two ratio Model 2	23	-2705.71	ω:	ω0=0.03328	ω1=999.00000	Model 0 vs. Two ratio Model 2	0.61318	[]
		Model 0	22	-2705.84	ω=	0.03325
	nad4	Model	np	Ln L	Estimates of parameters			Model compared	LRT P-value	Omega for Foreground Branch
		Two ratio Model 2	23	-9700.89	ω:	ω0=0.03707	ω1=999.00000	Model 0 vs. Two ratio Model 2	0.199438	[]
		Model 0	22	-9701.71	ω=	0.03822
	nad4L	Model	np	Ln L	Estimates of parameters			Model compared	LRT P-value	Omega for Foreground Branch
		Two ratio Model 2	23	-2024.35	ω:	ω0=0.03168	ω1=999.00000	Model 0 vs. Two ratio Model 2	0.664974	[]
		Model 0	22	-2024.45	ω=	0.03156
	nad5	Model	np	Ln L	Estimates of parameters			Model compared	LRT P-value	Omega for Foreground Branch
		Two ratio Model 2	23	-12494.1	ω:	ω0=0.03611	ω1=882.03707	Model 0 vs. Two ratio Model 2	0.234419	[]
		Model 0	22	-12494.8	ω=	0.03656
	nad6	Model	np	Ln L	Estimates of parameters			Model compared	LRT P-value	Omega for Foreground Branch
		Two ratio Model 2	23	-3066.82	ω:	ω0=0.02516	ω1=159.29305	Model 0 vs. Two ratio Model 2	0.559593	[]
		Model 0	22	-3066.99	ω=	0.02572
Deep sea + cave clade	atp6	Model	np	Ln L	Estimates of parameters			Model compared	LRT P-value	Omega for Foreground Branch
		Two ratio Model 2	23	-5103.78	ω:	ω0=0.03642	ω1=999.00000	Model 0 vs. Two ratio Model 2	0.193497	[]
		Model 0	22	-5104.63	ω=	0.03653
	atp8	Model	np	Ln L	Estimates of parameters			Model compared	LRT P-value	Omega for Foreground Branch
		Two ratio Model 2	23	-1094.17	ω:	ω0=0.03328	ω1=2.37575	Model 0 vs. Two ratio Model 2	0.997743	[]
		Model 0	22	-1094.17	ω=	0.03328
	cox1	Model	np	Ln L	Estimates of parameters			Model compared	LRT P-value	Omega for Foreground Branch
		Two ratio Model 2	23	-8386.43	ω:	ω0=0.01758	ω1=1.30664	Model 0 vs. Two ratio Model 2	0.000433541	ω1=1.30664
		Model 0	22	-8392.62	ω=	0.019
	cox2	Model	np	Ln L	Estimates of parameters			Model compared	LRT P-value	Omega for Foreground Branch
		Two ratio Model 2	23	-4013.93	ω:	ω0=0.01491	ω1=0.04130	Model 0 vs. Two ratio Model 2	0.718322	[]
		Model 0	22	-4014	ω=	0.0146
	cox3	Model	np	Ln L	Estimates of parameters			Model compared	LRT P-value	Omega for Foreground Branch
		Two ratio Model 2	23	-4717.9	ω:	ω0=0.02893	ω1=0.11362	Model 0 vs. Two ratio Model 2	0.17006	[]
		Model 0	22	-4718.84	ω=	0.02998
	cytb	Model	np	Ln L	Estimates of parameters			Model compared	LRT P-value	Omega for Foreground Branch
		Two ratio Model 2	23	-7130.07	ω:	ω0=0.02538	ω1=35.51549	Model 0 vs. Two ratio Model 2	0.0332129	ω1=35.51549
		Model 0	22	-7132.34	ω=	0.02665
	nad1	Model	np	Ln L	Estimates of parameters			Model compared	LRT P-value	Omega for Foreground Branch
		Two ratio Model 2	23	-6792.41	ω:	ω0=0.02780	ω1=0.10634	Model 0 vs. Two ratio Model 2	0.509678	[]
		Model 0	22	-6792.62	ω=	0.02917
	nad2	Model	np	Ln L	Estimates of parameters			Model compared	LRT P-value	Omega for Foreground Branch
		Two ratio Model 2	23	-6455.14	ω:	ω0=0.03797	ω1=999.00000	Model 0 vs. Two ratio Model 2	0.281293	[]
		Model 0	22	-6455.72	ω=	0.03906
	nad3	Model	np	Ln L	Estimates of parameters			Model compared	LRT P-value	Omega for Foreground Branch
		Two ratio Model 2	23	-2705.55	ω:	ω0=0.03431	ω1=0.00623	Model 0 vs. Two ratio Model 2	0.447413	[]
		Model 0	22	-2705.84	ω=	0.03325
	nad4	Model	np	Ln L	Estimates of parameters			Model compared	LRT P-value	Omega for Foreground Branch
		Two ratio Model 2	23	-9700.11	ω:	ω0=0.03695	ω1=371.26312	Model 0 vs. Two ratio Model 2	0.0737717	[]
		Model 0	22	-9701.71	ω=	0.03822
	nad4L	Model	np	Ln L	Estimates of parameters			Model compared	LRT P-value	Omega for Foreground Branch
		Two ratio Model 2	23	-2024.41	ω:	ω0=0.03637	ω1=999.00000	Model 0 vs. Two ratio Model 2	0.789875	[]
		Model 0	22	-2024.45	ω=	0.03156
	nad5	Model	np	Ln L	Estimates of parameters			Model compared	LRT P-value	Omega for Foreground Branch
		Two ratio Model 2	23	-12494.8	ω:	ω0=0.03623	ω1=0.04941	Model 0 vs. Two ratio Model 2	0.737149	[]
		Model 0	22	-12494.8	ω=	0.03656
	nad6	Model	np	Ln L	Estimates of parameters			Model compared	LRT P-value	Omega for Foreground Branch
		Two ratio Model 2	23	-3066.39	ω:	ω0=0.02567	ω1=999.00000	Model 0 vs. Two ratio Model 2	0.275386	[]
		Model 0	22	-3066.99	ω=	0.02572
Holopelagic clade	atp6	Model	np	Ln L	Estimates of parameters			Model compared	LRT P-value	Omega for Foreground Branch
		Two ratio Model 2	23	-5104.58	ω:	ω0=0.03591	ω1=0.04214	Model 0 vs. Two ratio Model 2	0.751015	[]
		Model 0	22	-5104.63	ω=	0.03653
	atp8	Model	np	Ln L	Estimates of parameters			Model compared	LRT P-value	Omega for Foreground Branch
		Two ratio Model 2	23	-1092.35	ω:	ω0=0.05197	ω1=0.00165	Model 0 vs. Two ratio Model 2	0.0564468	[]
		Model 0	22	-1094.17	ω=	0.03328
	cox1	Model	np	Ln L	Estimates of parameters			Model compared	LRT P-value	Omega for Foreground Branch
		Two ratio Model 2	23	-8390.31	ω:	ω0=0.02010	ω1=0.00803	Model 0 vs. Two ratio Model 2	0.0313634	ω1=0.00803
		Model 0	22	-8392.62	ω=	0.019
	cox2	Model	np	Ln L	Estimates of parameters			Model compared	LRT P-value	Omega for Foreground Branch
		Two ratio Model 2	23	-4014	ω:	ω0=0.01445	ω1=0.01528	Model 0 vs. Two ratio Model 2	0.924269	[]
		Model 0	22	-4014	ω=	0.0146
	cox3	Model	np	Ln L	Estimates of parameters			Model compared	LRT P-value	Omega for Foreground Branch
		Two ratio Model 2	23	-4717.48	ω:	ω0=0.03201	ω1=0.01408	Model 0 vs. Two ratio Model 2	0.0990588	[]
		Model 0	22	-4718.84	ω=	0.02998
	cytb	Model	np	Ln L	Estimates of parameters			Model compared	LRT P-value	Omega for Foreground Branch
		Two ratio Model 2	23	-7128.57	ω:	ω0=0.02988	ω1=0.01073	Model 0 vs. Two ratio Model 2	0.00602265	ω1=0.01073
		Model 0	22	-7132.34	ω=	0.02665
	nad1	Model	np	Ln L	Estimates of parameters			Model compared	LRT P-value	Omega for Foreground Branch
		Two ratio Model 2	23	-6792.45	ω:	ω0=0.02835	ω1=0.03813	Model 0 vs. Two ratio Model 2	0.560862	[]
		Model 0	22	-6792.62	ω=	0.02917
	nad2	Model	np	Ln L	Estimates of parameters			Model compared	LRT P-value	Omega for Foreground Branch
		Two ratio Model 2	23	-6454.46	ω:	ω0=0.04149	ω1=0.01741	Model 0 vs. Two ratio Model 2	0.111354	[]
		Model 0	22	-6455.72	ω=	0.03906
	nad3	Model	np	Ln L	Estimates of parameters			Model compared	LRT P-value	Omega for Foreground Branch
		Two ratio Model 2	23	-2705.19	ω:	ω0=0.02522	ω1=999.00000	Model 0 vs. Two ratio Model 2	0.252534	[]
		Model 0	22	-2705.84	ω=	0.03325
	nad4	Model	np	Ln L	Estimates of parameters			Model compared	LRT P-value	Omega for Foreground Branch
		Two ratio Model 2	23	-9701.42	ω:	ω0=0.03890	ω1=0.02759	Model 0 vs. Two ratio Model 2	0.444261	[]
		Model 0	22	-9701.71	ω=	0.03822
	nad4L	Model	np	Ln L	Estimates of parameters			Model compared	LRT P-value	Omega for Foreground Branch
		Two ratio Model 2	23	-2023.91	ω:	ω0=0.03007	ω1=0.00109	Model 0 vs. Two ratio Model 2	0.29755	[]
		Model 0	22	-2024.45	ω=	0.03156
	nad5	Model	np	Ln L	Estimates of parameters			Model compared	LRT P-value	Omega for Foreground Branch
		Two ratio Model 2	23	-12494.5	ω:	ω0=0.03730	ω1=0.02740	Model 0 vs. Two ratio Model 2	0.3912	[]
		Model 0	22	-12494.8	ω=	0.03656
	nad6	Model	np	Ln L	Estimates of parameters			Model compared	LRT P-value	Omega for Foreground Branch
		Two ratio Model 2	23	-3065.77	ω:	ω0=0.02728	ω1=0.00431	Model 0 vs. Two ratio Model 2	0.118805	[]
		Model 0	22	-3066.99	ω=	0.02572
Shallow clade	atp6	Model	np	Ln L	Estimates of parameters			Model compared	LRT P-value	Omega for Foreground Branch
		Two ratio Model 2	23	-5104.34	ω:	ω0=0.03714	ω1=0.00010	Model 0 vs. Two ratio Model 2	0.449289	[]
		Model 0	22	-5104.63	ω=	0.03653
	atp8	Model	np	Ln L	Estimates of parameters			Model compared	LRT P-value	Omega for Foreground Branch
		Two ratio Model 2	23	-1094.17	ω:	ω0=0.03328	ω1=4.89870	Model 0 vs. Two ratio Model 2	0.997477	[]
		Model 0	22	-1094.17	ω=	0.03328
	cox1	Model	np	Ln L	Estimates of parameters			Model compared	LRT P-value	Omega for Foreground Branch
		Two ratio Model 2	23	-8392.36	ω:	ω0=0.01877	ω1=0.03095	Model 0 vs. Two ratio Model 2	0.468263	[]
		Model 0	22	-8392.62	ω=	0.019
	cox2	Model	np	Ln L	Estimates of parameters			Model compared	LRT P-value	Omega for Foreground Branch
		Two ratio Model 2	23	-4013.15	ω:	ω0=0.01480	ω1=0.00382	Model 0 vs. Two ratio Model 2	0.192918	[]
		Model 0	22	-4014	ω=	0.0146
	cox3	Model	np	Ln L	Estimates of parameters			Model compared	LRT P-value	Omega for Foreground Branch
		Two ratio Model 2	23	-4714.97	ω:	ω0=0.02826	ω1=999.00000	Model 0 vs. Two ratio Model 2	0.00539529	ω1=999.00000
		Model 0	22	-4718.84	ω=	0.02998
	cytb	Model	np	Ln L	Estimates of parameters			Model compared	LRT P-value	Omega for Foreground Branch
		Two ratio Model 2	23	-7132.22	ω:	ω0=0.02640	ω1=0.06437	Model 0 vs. Two ratio Model 2	0.62464	[]
		Model 0	22	-7132.34	ω=	0.02665
	nad1	Model	np	Ln L	Estimates of parameters			Model compared	LRT P-value	Omega for Foreground Branch
		Two ratio Model 2	23	-6792.62	ω:	ω0=0.02917	ω1=1.71425	Model 0 vs. Two ratio Model 2	0.993518	[]
		Model 0	22	-6792.62	ω=	0.02917
	nad2	Model	np	Ln L	Estimates of parameters			Model compared	LRT P-value	Omega for Foreground Branch
		Two ratio Model 2	23	-6455.04	ω:	ω0=0.03666	ω1=0.19188	Model 0 vs. Two ratio Model 2	0.240949	[]
		Model 0	22	-6455.72	ω=	0.03906
	nad3	Model	np	Ln L	Estimates of parameters			Model compared	LRT P-value	Omega for Foreground Branch
		Two ratio Model 2	23	-2705.84	ω:	ω0=0.03325	ω1=1.94853	Model 0 vs. Two ratio Model 2	0.989845	[]
		Model 0	22	-2705.84	ω=	0.03325
	nad4	Model	np	Ln L	Estimates of parameters			Model compared	LRT P-value	Omega for Foreground Branch
		Two ratio Model 2	23	-9701.54	ω:	ω0=0.03877	ω1=0.00010	Model 0 vs. Two ratio Model 2	0.561044	[]
		Model 0	22	-9701.71	ω=	0.03822
	nad4L	Model	np	Ln L	Estimates of parameters			Model compared	LRT P-value	Omega for Foreground Branch
		Two ratio Model 2	23	-2024.45	ω:	ω0=0.03156	ω1=0.59908	Model 0 vs. Two ratio Model 2	0.998046	[]
		Model 0	22	-2024.45	ω=	0.03156
	nad5	Model	np	Ln L	Estimates of parameters			Model compared	LRT P-value	Omega for Foreground Branch
		Two ratio Model 2	23	-12494.8	ω:	ω0=0.03656	ω1=1.70043	Model 0 vs. Two ratio Model 2	0.998872	[]
		Model 0	22	-12494.8	ω=	0.03656
	nad6	Model	np	Ln L	Estimates of parameters			Model compared	LRT P-value	Omega for Foreground Branch
		Two ratio Model 2	23	-3065.82	ω:	ω0=0.02469	ω1=999.00000	Model 0 vs. Two ratio Model 2	0.12535	[]
		Model 0	22	-3066.99	ω=	0.02572

## Sheet: Tab3-Gblocks
Morphological convergence and adaptation in cave and pelagic scale worms (Polynoidae, Annelida) Brett C. Gonzalez, Alejandro Martínez, Katrine Worsaae, Karen J. Osborn
	Original length		Gblocks length		Percentage
Gene	DNA	Protein	DNA	Protein
atp6	714	238	687	229	96.2185
atp8	165	55	147	49	89.0909
cox1	1563	521	1533	511	98.0806
cox2	696	232	681	227	97.8448
cox3	783	261	777	259	99.2337
cytB	1164	388	1131	377	97.1649
nad1	939	313	915	305	97.4441
nad2	1047	349	810	270	77.3639
nad3	357	119	345	115	96.6387
nad4	1383	461	1236	412	89.3709
nad4L	315	105	261	87	82.8571
nad5	1749	583	1599	533	91.4237
nad6	540	180	384	128	71.1111
12S	883	-	714	-	80.8607
16S	1433	-	1076	-	75.0872
18S	2144	-	1892	-	88.2463
28S	7036	-	3787	-	53.8232
